# Supplementary material for: A revised model for the role of GacS/GacA in regulating type III secretion by Pseudomonas syringae pv. tomato DC3000
Source: Mol Plant Pathol. 2019 Oct 7;21(1):139–44. doi: 10.1111/mpp.12876 (PMC6913209; doi:10.1111/mpp.12876)
Supplement: Supplementary file 8 — Table S1 Sequences of oligonucleotide primers used in this study. [file MPP-21-139-s008.xlsx]

## Sheet: Sheet1
Table S1. Primer sequences
Primer	Sequence (5'-3')	Description
gacA-F	TTGACCACTACTATCGCCGA	Forward primer for amplification of gacA
gacA-R	TCTTTGCACCTCGATGAATG	Reverse primer for amplification of gacA
gacA-B1-F	CAAAAAAGCAGGCTCCAAAGCTTCCTTCGGGTCACTG	Forward primer with B1 site for cloning of gacA into pBBR1-MCS1
gacA-B2-R	GAAAGCTGGGTGTCAGGCGCTGGCATCAACC	Reverse primer with B2 site for cloning of gacA into pBBR1-MCS1
proAvrPto-F	AATCTAGACCAAACTCAAGTCAGTGA	Forward primerwith XbaI site for cloning of avrPto promoter into pProbe-GT
proAvrPto-R	AACATATGTATACCCTCTTTAGTACAGC	Forward primerwith NdeI site for cloning of avrPto promoter into pProbe-GT
gyrA-F	TTCAATGCTGATCCCGGAAGAAGG	Forward primer for realtime amplification of gyrA as a reference gene
gyrA-R	ATTTCCTCACCATCCAGCACCTGA	Reverse primer for realtime amplification of gyrA as a reference gene
ffh-F	TCAAGTTCATCGGTATGGGC	Forward primer for realtime amplification of ffh as a reference gene
ffh-R	GTTTGTCGGCTTTGTCCTTG	Reverse primer for realtime amplification of ffh as a reference gene
qRT-gacA-F	ATATCAAGGTCGTGGCAGTC	Forward primer for realtime amplification of gacA
qRT-gacA-R	GCAAAGCCAGTTCAACATCA	Reverse primer for realtime amplification of gacA
qRT-avrPto-F	ATGACGGGAGCGTCAGGAATCAAT	Forward primer for realtime amplification of avrPto
qRT-avrPto-R	ATCCGTTCGGGTTCATAGTCGCAA	Reverse primer for realtime amplification of avrPto
qRT-hrpL-F	TCAGGAAAGCTGGGAAGACGAAGT	Forward primer for realtime amplification of hrpL
qRT-hrpL-R	ATGTTCGACGGCAGGCAATCAATG	Reverse primer for realtime amplification of hrpL
Pto_3024mt-1	ccggatccGCAGCAGTGCGTATTCCGGG	Forward primer for amplification of upstream region of gacA
Pto_3024mt-2	atcgaatgtctgggtcatgtGCAGACACCTCGCGCAACGG	Reverse primer for amplification of upstream region of gacA
Pto_3024mt-3	ACATGACCCAGACATTCGAT	Forward primer for amplification of downstream region of gacA
Pto_3024mt-4	cctctagaTGCAGCGTTTGATCTGATAT	Reverse primer for amplification of downstream region of gacA
