# Supplementary material for: A revised model for the role of GacS/GacA in regulating type III secretion by Pseudomonas syringae pv. tomato DC3000
Source: Mol Plant Pathol. 2019 Oct 7;21(1):139–44. doi: 10.1111/mpp.12876 (PMC6913209; doi:10.1111/mpp.12876)
Supplement: Supplementary file 9 — Table S2 List of bacterial strains used in this study. [file MPP-21-139-s009.xlsx]

## Sheet: Sheet1
Table S2. Strain list
Strain	Plasmids & Relevant Features	Source
Escherichia coli DH5α	pRK600 (CmR variant of pRK2013)	J. Chang (OSU), Ditta et al., 1980
	Gateway compatible pBBR1-MCS1, CmR	Mark Nishimura
	gacApromoter:gacA::pBBR1-MCS1, CmR	This study
	pProbe-GT, GmR	J. Loper (OSU), Miller et al., 2000
	avrPtopromoter:gfp::pProbe-GT, GmR	This study
	avrPto:cyaA::pVLT35, SpR	G. Martin (Cornell), Schechter et al., 2004
Pseudomonas syringae pv. tomato DC3000	Wild type, RifR	A. Chatterjee (U. Missouri), Chatterjee et al., 2003
	pBBR1-MCS1, CmR	This study
	gacApromoter:gacA::pBBR1-MCS1, CmR	This study
	pProbe-GT, GmR	This study
	avrPtopromoter:gfp:: pProbe-GT, GmR	This study
	pBBR1-MCS1 CmR + pProbe-GT, GmR	This study
	pBBR1-MCS1 CmR + avrPtopromoter:gfp::pProbe-GT, GmR	This study
	gacApromoter:gacA::pBBR1-MCS1, CmR + pProbe-GT, GmR	This study
	gacApromoter:gacA::pBBR1-MCS1, CmR + avrPtopromoter:gfp::pProbe-GT, GmR	This study
	avrPto:cyaA::pVLT35, SpR	This study
Pseudomonas syringae pv. tomato DC3000 AC811	Tn5::gacA, KanR	A. Chatterjee (U. Missouri), Chatterjee et al., 2003
	pBBR1-MCS1, CmR	This study
	gacApromoter:gacA::pBBR1-MCS1, CmR	This study
	pProbe-GT, GmR	This study
	avrPtopromoter:gfp:: pProbe-GT, GmR	This study
	pBBR1-MCS1 CmR + pProbe-GT, GmR	This study
	pBBR1-MCS1 CmR + avrPtopromoter:gfp::pProbe-GT, GmR	This study
	gacApromoter:gacA::pBBR1-MCS1, CmR + pProbe-GT, GmR	This study
	gacApromoter:gacA::pBBR1-MCS1, CmR + avrPtopromoter:gfp::pProbe-GT, GmR	This study
	avrPto:cyaA::pVLT35, SpR	This study
Pseudomonas syringae pv. tomato DC3000 ΔgacA-1	From A. Chatterjee wildtype, RifR	This study
	pBBR1-MCS1, CmR	This study
	gacApromoter:gacA::pBBR1-MCS1, CmR	This study
	pProbe-GT, GmR	This study
	avrPtopromoter:gfp:: pProbe-GT, GmR	This study
Pseudomonas syringae pv. tomato DC3000	Wild type, RifR	G. Martin (Cornell)
Pseudomonas syringae pv. tomato DC3000 ΔgacA-2	From G. Martin wildtype, RifR	This study
Pseudomonas syringae pv. tomato DC3000	Wild type, RifR	B. Kunkel (Wash U)
Pseudomonas syringae pv. tomato DC3000 ΔgacA-3	From B. Kunkel wildtype, RifR	This study
